# Supplementary material for: ERK1/2 Activity Is Critical for the Outcome of Ischemic Stroke
Source: Int J Mol Sci. 2022 Jan 9;23(2):706. doi: 10.3390/ijms23020706 (PMC8776221; doi:10.3390/ijms23020706)
Supplement: Supplementary file 1 [file ijms-23-00706-s001.zip]

Archive with 1 entries (1 files):
- ijms-1527488-supplementary.pdf
